# Supplementary material for: Clinical Outcomes and Prognosis Analysis of Younger Bladder Cancer Patients
Source: Curr Oncol. 2022 Jan 28;29(2):578–88. doi: 10.3390/curroncol29020052 (PMC8870851; doi:10.3390/curroncol29020052)
Supplement: Supplementary file 1 [file curroncol-29-00052-s001.zip]

Archive with 1 entries (1 files):
- curroncol-1454511-supplementary.pdf
